# Supplementary material for: Development of a Machine Learning Model for Predicting Treatment-Related Amenorrhea in Young Women with Breast Cancer
Source: Bioengineering (Basel). 2025 Oct 28;12(11):1171. doi: 10.3390/bioengineering12111171 (PMC12649454; doi:10.3390/bioengineering12111171)
Supplement: Supplementary file 1 [file bioengineering-12-01171-s001.zip]

Archive with 4 entries (4 files):
- supplementary_file_S1.xlsx
- supplementary_file_S2.xlsx
- supplementary_file_S3.xlsx
- supplementary_file_S4.xlsx
