# Supplementary material for: Development of a Machine Learning Model for Predicting Treatment-Related Amenorrhea in Young Women with Breast Cancer
Source: Bioengineering (Basel). 2025 Oct 28;12(11):1171. doi: 10.3390/bioengineering12111171 (PMC12649454; doi:10.3390/bioengineering12111171)
Supplement: Supplementary file 1 [file bioengineering-12-01171-s001.zip › supplementary_file_S1.xlsx]

## Sheet: Sheet 1
Feature	Value type	Observed values	Missingness	Mean (SD)	Mean (SD) after cross imputation
Age	numerical	2390	10.8%	42.61 (6.55)	42.52 (6.36)
Neoadjuvant chemotherapy	binary	2089	22.0%
Smoking stauts	binary	1933	27.8%
Breast cancer stage	categorical	1928	28.0%
Past pregnancies	numerical	1857	30.7%	2.44 (5.22)	2.47 (4.58)
PR Status	binary	1849	31.0%
BMI	numerical	1847	31.1%	24.18 (5.03)	24.67 (4.38)
Alcohol	binary	1808	32.5%
Number of live births	numerical	1731	35.4%	1.91 (1.02)	1.78 (0.88)
HER2 status	binary	1687	37.0%
Radiotherapy treatment	binary	1649	38.4%
Targeted therapy treatment	binary	1577	41.1%
Trastuzumab treatment	binary	1577	41.1%
Tamxofen treatment	binary	1512	43.6%
Menarche age	numerical	1429	46.7%	13.28 (6.61)	14.15 (5.97)
BC grade	categorical	1404	47.6%
Total doses per mg	numerical	1368	48.9%	1948.12 (2002.10)	2171.12 (1771.36)
Invasiveness	binary	1361	49.2%
AC treatment	binary	1307	51.2%
Contraception	binary	1277	52.3%
E2	numerical	1239	53.8%	820.49 (2938.63)	1429.47 (2576.83)
FSH	numerical	1217	54.6%	15.60 (22.06)	12.85 (15.96)
GnRHa	binary	1125	58.0%
AC+CMF treatment	binary	1101	58.9%
ACT treatment	binary	1101	58.9%
CMF treatment	binary	1101	58.9%
LH	numerical	1078	59.8%	11.98 (15.19)	9.79 (10.40)
Taxol treatment	binary	1027	61.7%
First pregnancy age	numerical	1008	62.4%	27.04 (4.87)	27.29 (3.18)
Contraception type	categorical	613	77.1%
CMF cycles	numerical	599	77.6%	2.34 (2.34)	2.76 (1.64)
ER status	binary	2465	8.0%
Chemo treatment duration	numerical	375	86.0%	91.78 (60.02)	108.44 (36.87)
ACT cycles	numerical	284	89.4%	2.00 (3.46)	2.44 (2.47)
AC+CMF cycles	numerical	281	89.5%	0.82 (2.43)	0.58 (1.07)
Alcohol <= 2 units	binary	280	89.5%
Alcohol > 2 units	binary	280	89.5%
Radiotherapy type	categorical	280	89.5%
Chemo dose	categorical	206	92.3%
AMH	numerical	143	94.7%	8.96 (11.17)	7.83 (5.59)
BRCA status	categorical	122	95.4%
Targeted therapy type	categorical	122	95.4%
InhB	numerical	111	95.9%	55.91 (49.41)	58.02 (19.35)
Menstrual cycle regularity	categorical	101	96.2%
Endoxan dose	numerical	100	96.3%	3630.00 (1698.39)	3586.57 (658.67)
Epirubicin dose	numerical	100	96.3%	331.60 (93.95)	331.97 (33.35)
FEC treatment	binary	96	96.4%
FEC+TAX treatment	binary	96	96.4%
FEC+TAX cycles	numerical	96	96.4%	0.33 (1.61)	0.39 (0.61)
Taxanes dose	numerical	97	96.4%	279.48 (211.57)	303.59 (97.92)
AFC	numerical	45	98.3%	22.71 (20.11)	23.69 (5.33)
Other Chemo cycles	numerical	38	98.6%	7.89 (1.54)	7.86 (0.45)
FEC cycles	numerical	16	99.4%	5.88 (0.50)	5.83 (0.08)
