# Supplementary material for: Development of a Machine Learning Model for Predicting Treatment-Related Amenorrhea in Young Women with Breast Cancer
Source: Bioengineering (Basel). 2025 Oct 28;12(11):1171. doi: 10.3390/bioengineering12111171 (PMC12649454; doi:10.3390/bioengineering12111171)
Supplement: Supplementary file 1 [file bioengineering-12-01171-s001.zip › supplementary_file_S2.xlsx]

## Sheet: Sheet 1
Feature	Explanation	Value type	Values
AC treatment	Treatment using two chemotherapy drugs, Adriamycin (Doxorubicin) and Cyclophosphamide	binary	0 = No; 1 = Yes
AC+CMF treatment	Treatment combining AC (Adriamycin + Cyclophosphamide) and CMF (Cyclophosphamide, Methotrexate, 5-Fluorouracil)	binary	0 = No; 1 = Yes
AC+CMF cycles	The number of cycles of the AC+CMF chemotherapy treatment	numerical
ACT treatment	Chemotherapy treatment using Adriamycin, Cyclophosphamide, and Taxol (Paclitaxel)	binary	0 = No; 1 = Yes
ACT cycles	The number of cycles of the ACT chemotherapy treatment	numerical
AFC	Antral Follicle Count (a measure of ovarian reserve before treatment)	numerical
AMH	Anti-Mullerian Hormone level, used to assess ovarian function before cancer treatment	numerical
Age	The age of the patient	numerical
Alcohol <= 2 units	Whether the patient consumes less than or equal to 2 units of alcohol per day	binary	0 = No; 1 = Yes
Alcohol > 2 units	Whether the patient consumes more than 2 units of alcohol per day	binary	0 = No; 1 = Yes
Alcohol	Whether the patient drinks alcohol	binary	0 = No; 1 = Yes
Radiotherapy treatment	Whether the patient received radiotherapy	binary	0 = No; 1 = Yes
Radiotherapy type	The type of radiotherapy the patient received	categorical	0 = No radiotherapy; 1 = Locoregional radiotherapy (LRT); 2 = Breast / Chest wall
BC grade	The grade of the breast cancer (how abnormal the cancer cells appear)	categorical	0 = Gx; 1 = G1; 2 = G2; 3 = G3
BC stage	The stage of the breast cancer (how far it has spread)	categorical	0 = Stage 0; 1 = Stage 1; 2 = Stage 2; 3 = Stage 3; 4 = Stage 4
BMI	Body mass index	numerical
BRCA status	Whether the patient carries the breast cancer gene mutation	categorical	0 = Neither BRCA 1 or 2; 1 = BRCA 1; 2 = BRCA2; 3 = BRCA1+2; 9999 = BRCA test not available
CMF treatment	A chemotherapy regimen that includes Cyclophosphamide, Methotrexate, and 5-Fluorouracil	binary	0 = No; 1 = Yes
CMF cycles	The number of cycles of the CMF chemotherapy treatment	numerical
Chemo treatment duration	The total duration (in days) of the chemotherapy treatment	numerical
Chemo dose	The dosage of chemotherapy given during treatment	categorical	2 = every 2 weeks; 3 = every 3 weeks; 9 = not applicable; 99 = missing
Contraception	Whether the patient is using contraception	binary	0 = No; 1 = Yes
Contraception type	The type of contraception the patient is using	categorical	Type of contraception
E2	Estradiol level (a form of estrogen hormone, pg/ml)	numerical
ER status	Whether the patient's breast cancer cells are estrogen receptor-positive	binary	0 = Negative; 1 = Positive
Endoxan dose	The total dose of Endoxan (Cyclophosphamide) received by the patient (mg/m2)	numerical
Epirubicin dose	The total dose of Epirubicin (chemotherapy drug) received by the patient (mg/m2)	numerical
FEC treatment	A chemotherapy regimen that includes 5-Fluorouracil, Epirubicin, and Cyclophosphamide	binary	0 = No; 1 = Yes
FEC cycles	The number of cycles of the FEC chemotherapy regimen	numerical
FSH	Follicle-stimulating hormone level, measured to assess ovarian function (IU/L)	numerical
FEC+TAX treatment	A chemotherapy regimen combining FEC (5-Fluorouracil, Epirubicin, Cyclophosphamide) and Taxol (Paclitaxel)	binary	0 = No; 1 = Yes
FEC+TAX cycles	The number of cycles of the FEC+TAX chemotherapy regimen	numerical
Gonadotropin-Releasing Hormone agonist	Whether the patient took GnRH analogs (used to suppress ovarian function during treatment)	binary	0 = No; 1 = Yes
HER2 status	Whether the patient's cancer cells are HER2-positive, which indicates a more aggressive cancer type	binary	0 = no overexpression; 1 = overexpression
InhB	Inhibin B level, a hormone associated with ovarian function (pg/ml)	numerical
Invasiveness	Whether the cancer is invasive, meaning it has spread beyond its original site	binary	0 = No; 1 = Yes
LH	Luteinizing hormone level, often measured to assess ovarian function	numerical
Menarche age	The age at which the patient first started menstruating	numerical
Menstrual cycle regularity	Whether the patientâ€™s menstrual cycle is regular or irregular	categorical	0 = Irregular; 1 = Regular; 5 = Not available
Neoadjuvant chemotherapy	Whether the patient received chemotherapy before surgery (to shrink the tumor)	binary	0 = No; 1 = Yes
Number of live births	The number of children the patient has given birth to	numerical
Other Chemo cycles	The number of other chemotherapy cycles the patient has undergone	numerical
PR Status	Whether the patient's breast cancer cells are progesterone receptor-positive	binary	0 = Negative; 1 = Positive
Past pregnancies	The number of pregnancies the patient has had	numerical
First pregnancy age	The age at which the patient had their first pregnancy	numerical
Smoking stauts	Whether the patient has ever smoked	binary	0 = No; 1 = Yes
Tamxofen treatment	Whether the patient was treated with Tamoxifen (a drug used to treat or prevent breast cancer)	binary	0 = No; 1 = Yes
Total doses per mg	The total dose of chemotherapy drugs the patient received per body surface area	numerical
Targeted therapy treatment	Whether the patient received targeted therapy for their breast cancer	binary	0 = No; 1 = Yes
Targeted therapy type	The specific type of targeted therapy the patient received	categorical	1 = trastuzumab; 2 = lapatinib; 3 = bevacizumab; 4 = trastuzumab and lapatinib; 5 = trastuzumab + pertuzumab
Trastuzumab treatment	Whether the patient was treated with Trastuzumab (a drug used for HER2-positive breast cancer)	binary	0 = No; 1 = Yes
Taxanes dose	The total dose of Taxanes (chemotherapy drugs like Paclitaxel) the patient received	numerical
Taxol treatment	Whether the patient received Taxol (Paclitaxel) as part of their chemotherapy	binary	0 = No; 1 = Yes
