# Supplementary material for: Development of a Machine Learning Model for Predicting Treatment-Related Amenorrhea in Young Women with Breast Cancer
Source: Bioengineering (Basel). 2025 Oct 28;12(11):1171. doi: 10.3390/bioengineering12111171 (PMC12649454; doi:10.3390/bioengineering12111171)
Supplement: Supplementary file 1 [file bioengineering-12-01171-s001.zip › supplementary_file_S3.xlsx]

## Sheet: Sheet 1
Order	Variable	Coefficient	P-value	OR	Adjusted coefficient	Count	Adjusted OR [95% CI]
	Intercept	1.752	0.047			0
1	AC+CMF treatment	-2.426	1.219E-31	0.09	-2.426	45	0.09 [0.076, 0.103]
2	Taxanes dose	0.009	2.913E-19	1.01	0.909	97	2.48 [2.115, 2.913]
3	BRCA2	0.769	7.330E-35	2.16	0.769	81	2.16 [2.009, 2.317]
4	BRCA1	0.648	5.653E-16	1.91	0.648	81	1.91 [1.683, 2.172]
5	AC+CMF cycles	0.585	4.678E-24	1.80	0.624	99	1.87 [1.703, 2.047]
6	CMF treatment	-0.586	8.544E-21	0.56	-0.586	63	0.56 [0.512, 0.605]
7	No Chemo dose	-0.545	9.427E-26	0.58	-0.545	100	0.58 [0.538, 0.626]
8	ER status	0.496	4.828E-21	1.64	0.496	46	1.64 [1.548, 1.743]
9	Age	0.077	2.371E-34	1.08	0.491	100	1.63 [1.552, 1.721]
10	FEC+TAX treatment	0.448	7.503E-12	1.57	0.448	23	1.57 [1.458, 1.681]
11	CMF cycles	0.258	1.958E-30	1.29	0.424	100	1.53 [1.453, 1.608]
12	AMH	-0.067	1.651E-17	0.93	-0.377	63	0.69 [0.644, 0.731]
13	BC stage 4	-0.368	6.657E-05	0.69	-0.368	22	0.69 [0.593, 0.808]
14	Total doses per mg	2.038E-04	4.436E-22	1.00	0.361	80	1.43 [1.360, 1.514]
15	FEC treatment	0.355	3.471E-11	1.43	0.355	37	1.43 [1.321, 1.541]
16	Epirubicin dose	0.010	4.791E-08	1.01	0.321	44	1.38 [1.250, 1.520]
17	Radiotherapy treatment	-0.304	5.792E-21	0.74	-0.304	61	0.74 [0.707, 0.770]
18	Neoadjuvant CT	0.296	2.906E-24	1.34	0.296	62	1.34 [1.297, 1.393]
19	InhB	-0.015	1.922E-11	0.99	-0.282	80	0.75 [0.702, 0.811]
20	AFC	-0.052	2.746E-12	0.95	-0.275	62	0.76 [0.713, 0.809]
21	Tamxofen treatment	0.266	1.192E-15	1.31	0.266	47	1.31 [1.248, 1.365]
22	Other Chemo cycles	-0.504	6.518E-10	0.60	-0.224	82	0.80 [0.750, 0.852]
23	Alcohol	-0.202	3.872E-23	0.82	-0.202	42	0.82 [0.801, 0.834]
24	Contraception	0.200	2.875E-21	1.22	0.200	59	1.22 [1.188, 1.255]
25	Endoxan dose	-3.020E-04	1.458E-04	1.00	-0.199	64	0.82 [0.743, 0.904]
26	Breast / chest wall radiotherapy	-0.166	3.351E-22	0.85	-0.166	58	0.85 [0.829, 0.865]
27	AC treatment	0.137	6.574E-11	1.15	0.137	42	1.15 [1.111, 1.183]
28	Locoregional radiotherapy	0.129	2.054E-05	1.14	0.129	27	1.14 [1.081, 1.197]
29	E2	-4.972E-05	5.498E-17	1.00	-0.128	82	0.88 [0.859, 0.901]
30	ACT treatment	-0.124	3.518E-10	0.88	-0.124	23	0.88 [0.862, 0.905]
31	Menstrual cycle regularity - not avaiable	-0.110	3.806E-05	0.90	-0.110	21	0.90 [0.857, 0.936]
32	FEC+TAX cycles	-0.163	1.677E-11	0.85	-0.099	25	0.91 [0.890, 0.921]
33	FSH	0.006	1.594E-17	1.01	0.095	80	1.10 [1.081, 1.119]
34	LH	0.009	2.576E-16	1.01	0.094	63	1.10 [1.081, 1.118]
35	Contraception type POP	0.094	4.060E-14	1.10	0.094	40	1.10 [1.081, 1.117]
36	BC stage 3	0.093	9.141E-13	1.10	0.093	43	1.10 [1.077, 1.119]
37	ACT cycles	0.031	8.468E-11	1.03	0.076	43	1.08 [1.060, 1.099]
38	Trastuzumab treatment	0.072	5.888E-11	1.07	0.072	23	1.07 [1.061, 1.088]
39	FEC cycles	-0.923	5.176E-17	0.40	-0.072	19	0.93 [0.926, 0.935]
40	Taxol treatment	-0.068	0.030	0.93	-0.068	6	0.93 [0.881, 0.990]
41	Contraception type COC	-0.049	2.669E-13	0.95	-0.049	24	0.95 [0.946, 0.959]
42	Smoking stauts	0.047	0.003	1.05	0.047	29	1.05 [1.017, 1.080]
43	Menarche age	-0.008	8.523E-07	0.99	-0.046	23	0.95 [0.941, 0.969]
44	BC grade G3	-0.043	9.911E-04	0.96	-0.043	39	0.96 [0.935, 0.982]
45	Chemo dose per 3 weeks	-0.042	0.029	0.96	-0.042	57	0.96 [0.923, 0.995]
46	Invasiveness	0.035	2.325E-06	1.04	0.035	23	1.04 [1.024, 1.048]
47	Alcohol <= 2 units	-0.021		0.98	-0.021	1	0.98 [NA, NA]
48	BMI	-0.005	1.075E-09	1.00	-0.021	41	0.98 [0.974, 0.985]
49	HER2 status	0.020	0.060	1.02	0.020	4	1.02 [0.998, 1.042]
50	Regular menstrual cycle	0.020	0.293	1.02	0.020	8	1.02 [0.979, 1.063]
51	BC stage 2	-0.013	0.014	0.99	-0.013	6	0.99 [0.978, 0.996]
52	Chemo treatment duration	3.338E-04	0.003	1.00	0.012	23	1.01 [1.005, 1.020]
53	Number of live births	0.010	3.175E-11	1.01	0.009	21	1.01 [1.008, 1.011]
54	Past pregnancies	0.002	0.020	1.00	0.008	24	1.01 [1.001, 1.014]
55	BC grade G1	-0.005	0.691	1.00	-0.005	5	1.00 [0.965, 1.026]
56	BC grade G2	0.004	0.497	1.00	0.004	19	1.00 [0.991, 1.017]
57	Alcohol > 2 units	0.004		1.00	0.004	0	1.00 [NA, NA]
58	BC stage 1	0.003	0.057	1.00	0.003	2	1.00 [0.999, 1.007]
59	GnRHa	-0.002	0.677	1.00	-0.002	4	1.00 [0.981, 1.014]
60	Targeted therapy treatment	-0.001	0.694	1.00	-0.001	2	1.00 [0.971, 1.028]
61	PR Status	4.416E-04	0.956	1.00	0.000	3	1.00 [0.971, 1.031]
62	First pregnancy age	-1.200E-04	0.697	1.00	0.000	5	1.00 [0.997, 1.002]
