# Supplementary material for: Development of a Machine Learning Model for Predicting Treatment-Related Amenorrhea in Young Women with Breast Cancer
Source: Bioengineering (Basel). 2025 Oct 28;12(11):1171. doi: 10.3390/bioengineering12111171 (PMC12649454; doi:10.3390/bioengineering12111171)
Supplement: Supplementary file 1 [file bioengineering-12-01171-s001.zip › supplementary_file_S4.xlsx]

## Sheet: Sheet 1
Feature	Value type	Value count	Missingness	Mean (SD)	Mean (SD) after cross imputation
Age	numerical	154	0.0%	44.11 (6.92)	44.11 (6.92)
Alcohol	binary	152	1.3%
Bresat cancer stage	categorical	138	10.4%
Estrogen receptor status	binary	145	5.8%
Gonadotropin-Releasing Hormone agonist	binary	28	81.8%
Menarche age	numerical	151	1.9%	12.77 (2.04)	12.77 (2.03)
Number of live births	numerical	125	18.8%	2.22 (1.10)	2.15 (1.01)
Past pregnancies	numerical	125	18.8%	2.77 (1.40)	2.69 (1.29)
Smoking stauts	binary	154	0.0%
Tamxofen treatment	binary	73	52.6%
Targeted therapy treatment	binary	30	80.5%
Targeted therapy type	categorical	30	80.5%
Trastuzumab treatment	binary	30	80.5%
